# Supplementary material for: Thermal Response of Laboratory Rats (Rattus norvegicus) during the Application of Six Methods of Euthanasia Assessed by Infrared Thermography
Source: Animals (Basel). 2023 Sep 5;13(18):2820. doi: 10.3390/ani13182820 (PMC10526081; doi:10.3390/ani13182820)
Supplement: Supplementary file 1 [file animals-13-02820-s001.zip]

Archive with 1 entries (1 files):
- animals-2551597-supplementary.pdf
